# Supplementary material for: Computational Verification of Large Logical Models—Application to the Prediction of T Cell Response to Checkpoint Inhibitors
Source: Front Physiol. 2020 Sep 30;11:558606. doi: 10.3389/fphys.2020.558606 (PMC7554341; doi:10.3389/fphys.2020.558606)
Supplement: Supplementary File 1 — Molecular map in CellDesigner/XML format (Funahashi et al., 2008). [file Data_Sheet_1.ZIP]

Archive with 3 entries (2 files):
- sup_file_1_molecular_map.xml
- __MACOSX/
- __MACOSX/._sup_file_1_molecular_map.xml
